# Supplementary material for: Electrochemical Sensing of Urinary Chloride Ion Concentration for Near Real-Time Monitoring
Source: Biosensors (Basel). 2023 Feb 28;13(3):331. doi: 10.3390/bios13030331 (PMC10046868; doi:10.3390/bios13030331)
Supplement: Supplementary file 1 [file biosensors-13-00331-s001.zip]

Archive with 1 entries (1 files):
- biosensors-2190626-supplementary.pdf
